# Supplementary material for: Microfungi Associated with Peach Branch Diseases in China
Source: J Fungi (Basel). 2024 Mar 15;10(3):217. doi: 10.3390/jof10030217 (PMC10971364; doi:10.3390/jof10030217)
Supplement: Supplementary file 1 [file jof-10-00217-s001.zip]

Archive with 1 entries (1 files):
- Supplementary Table 1. Strains used in phylogenetic analyses and their GenBank accession numbers.pdf
